# Supplementary material for: A new species of Quexua from southeastern Peru (Hymenoptera, Crabronidae)
Source: Zookeys. 2011 Oct 28;(141):65–70. doi: 10.3897/zookeys.141.1965 (PMC3267464; doi:10.3897/zookeys.141.1965)
Supplement: XML Treatment for Quexua cicra [file zookeys.141.1965-treatment1.xml]

<!DOCTYPE tp:taxon-treatment
  PUBLIC "-//TaxonX//DTD Taxonomic Treatment Publishing DTD v0 20100105//EN" "tax-treatment-NSO.dtd">
<tp:taxon-treatment xmlns:tp="http://www.plazi.org/taxpub"><tp:treatment-meta><mixed-citation publication-type="journal"><person-group><name><surname>Bennett</surname><given-names>Daniel J.</given-names></name></person-group><article-title>A new species of 
                    <italic>Quexua</italic> from southeastern Peru (Hymenoptera, Crabronidae)
                </article-title><source>Zookeys</source><day>28</day><month>10</month><year>2011</year><volume>2011</volume><issue>141</issue><fpage>65</fpage><lpage>70</lpage><pub-id pub-id-type="doi">10.3897/zookeys.141.1965</pub-id></mixed-citation></tp:treatment-meta><tp:nomenclature><tp:taxon-name>
                        <tp:taxon-name-part taxon-name-part-type="genus">Quexua</tp:taxon-name-part>
                        <tp:taxon-name-part taxon-name-part-type="species">cicra</tp:taxon-name-part>
                    <object-id xmlns:xlink="http://www.w3.org/1999/xlink" xlink:type="simple">urn:lsid:zoobank.org:act:472F527A-D406-4DC7-B146-CBD03FEF3C3A</object-id>
                    <object-id xmlns:xlink="http://www.w3.org/1999/xlink" xlink:type="simple">http://species-id.net/wiki/Quexua_cicra</object-id>
                    </tp:taxon-name><tp:taxon-authority>Bennett</tp:taxon-authority><tp:taxon-status xmlns:xlink="http://www.w3.org/1999/xlink" xlink:type="simple">sp. n.</tp:taxon-status><xref ref-type="fig" rid="F1">Figs 1–4</xref></tp:nomenclature><tp:treatment-sec sec-type="Holotype"><title>Holotype.</title><p>♂, Peru: Madre de Dios: CICRA Field Station, <named-content xmlns:xlink="http://www.w3.org/1999/xlink" content-type="dwc:verbatimCoordinates" xlink:type="simple">12.5526°S, 70.1101°W</named-content>, 295 m, 11–13.VII.2010, Chaboo team, ex. flight intercept trap (MUSM).</p></tp:treatment-sec><tp:treatment-sec sec-type="Diagnosis"><title>Diagnosis.</title><p> The sessile metasoma alone will serve to distinguish this species from its congeners (<xref ref-type="fig" rid="F1">Figs 1–2</xref>). Also of diagnostic significance are the relatively long pubescence of the compound eyes (<xref ref-type="fig" rid="F1">Fig. 3</xref>); mat sculpture and blue-green iridescence of the head, metanotum, and mesopleuron (<xref ref-type="fig" rid="F1">Fig. 4</xref>); and lack of a carina along the inner orbit.</p></tp:treatment-sec><tp:treatment-sec sec-type="Description"><title>Description.</title><p><italic>Male:</italic>Body length 7.3 mm (front of compound eye to apex of pygidial plate); head height 1.5 mm, width 1.8 mm; forewing length 4.8 mm (not including tegula); intertegular distance 2.0 mm (including tegulae). Antennal scape elongate, with a single, weak longitudinal carina on inner side of outer surface; flagellum 11-segmented, each<!--PageBreak--><!--PageBreak--> article about as long as wide. Clypeus apically with four stout, rounded teeth of similar size (<xref ref-type="fig" rid="F1">Fig. 3</xref>). Toruli separated by less than 1/2 width of torulus, positioned against epistomal sulcus, scapal basin shallow and ecarinate. Facial fovea inconspicuous, roughly size of mid ocellus. Ocellar triangle about as broad as high; mid ocellus slightly smaller than hind ocellus. Gena laterally with strong dorsoventral carina dorsally producing a rounded point. Vertex with narrow pit dorsomedially and low, rounded transverse swelling continuous with more prominent lateral carina of gena. Occipital carina present dorsally, laterally and ventrally; laterally expanded into a lamella and foveate along anterior side (not foveate dorsally), ventrolaterally pointed at a junction between a segment produced towards mandible (mandibular branch of occipital carina of <xref ref-type="bibr" rid="B1">Bohart and Menke (1976)</xref>) and a transverse segment meeting the hypostomal margin lateral of midline. Compound eyes converging medially, reaching margins of toruli; with facets larger medially (<xref ref-type="fig" rid="F1">Fig. 3</xref>). Mandible simple and apically acuminate, ventral margin entire (only external surface visible). Labial palpus 4-segmented, first segment longest (about as long as palpomeres II+III); maxillary palpus 6-segmented. Stipes simple, prementum with a median ridge. Pronotal collar rounded, ecarinate, medially slightly depressed (<xref ref-type="fig" rid="F1">Fig. 2</xref>). Mesoscutum with admedian lines distinct but not impressed or ending in foveae, diverging posteriorly; notauli inconspicuous, indicated anteriorly only; parapsidial lines present (<xref ref-type="fig" rid="F1">Fig. 2</xref>). Mesoscutellum and metanotum simple, prescutellar sulcus foveate (9 scallops) (<xref ref-type="fig" rid="F1">Fig. 2</xref>), axillae with sharp edge on inner side. Mesopleuron with postspiracular carina, acetabular carina and omaulus proper present (dorsomedial segment of omaulus absent [that portion mediad junction of omaulus and spiracular carina, crossing omaular area beneath spiracular lobe]); verticaulus, sternaulus, hypersternaulus and mesopleuralus absent; mesepisternal sulcus foveate; scrobe and signum distinct; mesepisternal sulcus foveate over lower 3/4 (<xref ref-type="fig" rid="F1">Fig. 4</xref>). Propodeum anteromedially with six, roughly rectangular enclosures, central pair longest and posterolaterally pointed (<xref ref-type="fig" rid="F1">Fig. 2</xref>); subanteromedially with central fovea surrounded by polished, flat semi-circular disk; anterolaterally with about four longitudinal carinae; lateral propodeal carina well developed. Metapleuron smooth (<xref ref-type="fig" rid="F1">Fig. 4</xref>). Forewing marginal cell squarely truncate apically, about as long as submarginal cell, R1 not much extending beyond apex; 1m-cu (recurrent vein) meeting posterior margin of submarginal cell near latter’s midpoint; cu-a positioned proximal of M + Cu junction by a distance about equal to that of cu-a (<xref ref-type="fig" rid="F1">Figs 1–2</xref>). Hind wing with two closed cells, medial and submedial, latter not quite half as long as former, medial extending to just short of first hamulus; anterior margin with six hamuli, with a distinct elongate, seta (about twice height of basal hamulus) just basal to first hamulus; claval and jugal lobes well-developed, latter rounded apically and reaching nearly to cu-a. Legs simple and fairly slender, pretarsal claws simple, arolia present; fore and mid femora moderately expanded medially, hind femur less so; midtibial calcar distinct, extended beyond apical margin of mid tibia by about half its length. Metasoma simple, sessile, relatively compact, tergum I about 1.1 × longer than posterior breadth (<xref ref-type="fig" rid="F1">Figs 1–2</xref>); tergal graduli apparently absent; tergum I with oblique lateral carina present, laterotergite pendant but not reaching midline of sternum I; pygidial plate more or less quadrate, flat, apex slightly rounded, lateral margin carinate; sternum I with single median ridge over anterior 3/4; sternum VII evenly and fairly broadly rounded apically.</p><p><!--PageBreak-->Black except following areas light brown: tegula, proximal 4/5 of fore and mid femora, inner surface of fore tibia, apical tarsomeres, and hind trochanter in part; darker brown are pedicel ventrally, palpi, wing veins, outer surface of hind femur over proximal 4/5 and metasoma laterally and ventrally; yellow areas are entire scape, clypeus largely (broadly over central area, margins black), mandible in proximal half, pronotum, pronotal lobe, mesoscutellum in full, fore coxa anteroventrally, mid coxa lateroventrally, hind coxa narrowly apicoventrally, trochanters, femora apically narrowly (extended basally on posterior surface of fore and meso femora), outer surfaces of fore and mid tibiae, basal 1/3 of outer side of hind femur, and preapical tarsomeres (<xref ref-type="fig" rid="F1">Figs 1–3</xref>). Wings iridescent and mostly hyaline, browned along leading marginal areas of forewing apically. Mesopleuron (<xref ref-type="fig" rid="F1">Fig. 4</xref>), metanotum and (to a lesser a degree) gena and vertex with a distinct blue-green iridescence.</p><p>Pubescence overall sparse, mostly off-white to silver, light brown on metasoma and dorsal portions of head and mesosoma; clypeus laterally with fairly dense silver setae, medially mostly bare except for about four prominent, fairly long, thin, brown setae; compound eyes with sparse yet distinctive, long setae (length equal to about half ocellus diameter) (<xref ref-type="fig" rid="F1">Fig. 3</xref>); propodeum with moderately dense silver setae posterolaterally; wings moderately densely setose apically, less so basally; legs sparsely to moderately spinose, the latter particularly on hind tibia. Metasomal tergum I sparsely setose, remaining terga moderately setose, becoming more dense posteriorly; sterna II–VII sparsely setose posteriorly, with a few conspicuously long setae sublaterally.</p><p>Surface sculpture overall very fine. Gena, vertex, mesonotum, mesopleuron, mesoscutellum and metanotum dull mat, weakly and sparsely punctate (<xref ref-type="fig" rid="F1">Fig. 2</xref>). Propodeum, metapleuron, legs, sterna (more or less) and terga nitid (characterization of the terga possibly in error, at least partially influenced by residue); tergum I smooth, sparsely and weakly punctate; sterna II–VII imbricate.</p><p><italic>Female</italic>: Unknown.</p><fig id="F1" position="float" orientation="portrait"><label>Figures 1–4.</label><caption><p> Male holotype of <italic><tp:taxon-name>Quexua cicra</tp:taxon-name></italic> Bennett, sp. n. <bold>1</bold> Lateral habitus <bold>2</bold> Dorsal habitus <bold>3</bold> Facial aspect <bold>4</bold> Mesosoma in lateral view.</p></caption><graphic xmlns:xlink="http://www.w3.org/1999/xlink" xlink:href="ZooKeys-141-065-g001.jpg" position="float" orientation="portrait" xlink:type="simple"/></fig></tp:treatment-sec><tp:treatment-sec sec-type="Etymology"><title>Etymology.</title><p>The specific epithet refers to the field station adjacent to the type locality of this species and is treated as a noun in apposition. CICRA (also known as Los Amigos Biological Station) is an acronym for Centro de Investigación Capacitación Río Los Amigos.</p></tp:treatment-sec><tp:treatment-sec sec-type="Comments"><title>Comments.</title><p>This is the first species of the genus known to have a sessile metasoma. In all others, the length of the first metasomal tergum is distinctly greater than its posterior breadth. Also notable, and possibly unique, are the widespread mat, iridescent sculpture and the length of pubescence of the compound eyes (at least much greater than the <italic><tp:taxon-name>Quexua</tp:taxon-name></italic>species listed above). It is hoped that a female is soon captured and that biological observations of the genus at large will be made.</p></tp:treatment-sec><ref-list><ref id="B1"><mixed-citation xmlns:xlink="http://www.w3.org/1999/xlink" xlink:type="simple"><person-group><name name-style="western"><surname>Bohart</surname><given-names>RM</given-names></name><name name-style="western"><surname>Menke</surname><given-names>AS</given-names></name></person-group> (<year>1976</year>)<source> Sphecid Wasps of the World: A Generic Revision. University of California Press, Berkeley, Los Angeles, London, ix + 695 pp.</source></mixed-citation></ref></ref-list></tp:taxon-treatment>
